# Supplementary material for: 9-fold symmetry is not essential for centriole elongation and formation of new centriole-like structures
Source: Nat Commun. 2024 May 25;15:4467. doi: 10.1038/s41467-024-48831-y (PMC11127918; doi:10.1038/s41467-024-48831-y)
Supplement: Supplementary file 11 — Source data [file 41467_2024_48831_MOESM11_ESM.xlsx]

## Sheet: Fig. 1c
	Figure 1c - Percentage of centrioles in mature primary spermatocytes of WT, rcd4-1 and rcd4-2 that fall into the following categories:
		1) Paired, 2) Unpaired, 3) Paired skinny, 4) Unpaired skinny and 5) Centriole loss
		WT	rcd4-1	rcd4-2
		Paired	Paired	Paired	Unapired	Paired skinny	Unpaired skinny	Centriole Loss
	Testis 1	100	100	0.309	0.109	0.0909	0.045	0.445
	Testis 2	100	100	0.198	0.416	0.059	0.119	0.208
	Testis 3	100	100	0.421	0.053	0.079	0.039	0.408
	Testis 4	100	100	0.541	0.054	0.014	0.041	0.351
	Testis 5	100	100	0.192	0.058	0.077	0.048	0.625
	Mean	1	1	0.332	0.138	0.064	0.059	0.407
	> Centrioles in WT and rcd4-1 were all paired with no centriole loss so the sub-categories are not indicated
	> rcd4-2 mature primary spermatocyte centriole phenotype quantifications (raw data)
		Cell #	Total # centrioles/cell		paired	unpaired	paired skinny	unpaired skinny	centriole loss
	Testis 1	1	3		1			1	1
		2	4		2
		3	4			2	1
		4	2		1				2
		5	0
		6	2		1				2
		7	4		2
		8	0						4
		9	4		1		1
		10	4		1	2
		11	0						4
		12	1			1			3
		13	6		2		1
		14	1			1			3
		15	1			1			3
		16	0						4
		17	0						4
		18	0						4
		19	3			2		1	1
		20	4		2
		21	1					1	3
		22	2		1				2
		23	3			1	1		1
		24	0						4
		25	3				1	1	1
		26	4		2
		27	2		1				2
		28	3			2		1	1
					17 pairs	12 single	5 skinny pairs	5 skinny single	49 missing
				Total: 110	0.309	0.109	0.0909	0.045	0.445
		Cell #	Total # centrioles/cell		paired	unpaired	paired skinny	unpaired skinny	centriole loss
	Testis 2	1	2		1				2
		2	0						4
		3	2		1				2
		4	4			2		2
		5	4		2
		6	4		2
		7	4		1	2
		8	4			4
		9	4			4
		10	4			2		2
		11	4			3		1
		12	4		1	2
		13	1			1			3
		14	4			3		1
		15	3			1	1		1
		16	2			2			2
		17	4			2		2
		18	3			2		1	1
		19	5			1	1	2
		20	4			4
		21	4			3		1
		22	2		1				2
		23	0						4
		24	4			2
		25	4			2
		26	4		1		1
					10 pairs	42 single	3 skinny pairs	12 skinny single	21 missing
				Total: 101	0.198	0.416	0.059	0.119	0.208
		Cell #	Total # centrioles/cell		paired	unpaired	paired skinny	unpaired skinny	centriole loss
	Testis 3	1	4		1		1
		2	4		1		1
		3	1					1	3
		4	4		1		1
		5	0						4
		6	0						4
		7	4		2
		8	4		2
		9	4		2
		10	2		1				2
		11	2		1				2
		12	0						4
		13	4		2
		15	0						4
		16	4			3		1
		17	0						4
		18	3		1			1	1
		19	4		2
		20	1			1			3
					16 pairs	4 single	3 skinny pair	3 skinny single	31 missing
				Total: 76	0.421	0.053	0.079	0.039	0.408
		Cell #	Total # centrioles/cell		paired	unpaired	paired skinny	unpaired skinny	centriole loss
	Testis 4	1	4		2
		2	4		2
		3	3		1	1			1
		4	0						4
		5	4		1	2
		6	1					1	3
		7	3		1	1			1
		8	2		1				2
		9	4		2
		10	4		2
		11	4		1	1		1
		12	4		1		1
		13	0						4
		14	3			2		2	1
		15	0						4
		16	4		2
		17	4		2
		18	4		2
		19	0						4
		20	2		1				2
		21	1					1	3
		22	4		2
		23	0						4
		24	0						4
		25	3		1			1	1
		26	4		2
		27	4		2
		28	4		2
		29	2		1				2
		30	2		1				2
		31	2		1				2
		32	2		1				2
		33	3		1			1	1
		34	2		1				2
		35	1			1			3
		36	4		2
		37	4		2
					40 pairs	8 single	1 skinny pair	6 skinny single	52 missing
				Total: 148	0.541	0.054	0.014	0.041	0.351
		Cell #	Total # centrioles/cell		paired	unpaired	paired skinny	unpaired skinny	centriole loss
	Testis 5	1	0						4
		2	2					2	2
		3	0						4
		4	0						4
		5	2		1				2
		6	0						4
		7	2				1		2
		8	3		1			1	1
		9	0						4
		10	1					1	3
		11	4		2
		12	0						4
		13	2		1				2
		14	0						4
		15	0						4
		16	0						4
		17	4		1		1
		18	1			1			3
		19	2			2			2
		20	3			1	1		1
		21	2		1				2
		22	2			2			2
		23	2		1				2
		24	3				1	1	1
		25	2		1				2
		26	2		1				2
					10 pairs	6 single	4 skinny pair	5 skinny single	65 missing
				Total: 104	0.192	0.058	0.077	0.048	0.625

## Sheet: Fig. 2d
	Figure 2d - Centriole length measurements of counterpart normal-like and skinny centrioles in paired skinny
	Centriole Pair	Normal-like (um)	Skinny (um)
	1	1.407	1.461
	2	1.364	1.437
	3	1.307	1.029
	4	1.392	1.221
	5	1.287	1.088
	6	1.132	0.975
	7	0.938	1.003
	8	0.881	0.873
	9	1.133	1.157
	10	1.487	1.26
	11	1.192	1.035
	12	1.204	1.178
	13	0.879	0.727
	14	1.218	1.141
	15	1.111	0.987
	16	0.867	0.753
	17	1.072	1.079
	18	0.812	0.629
	19	0.866	0.869
	20	0.723	0.717
	21	1.299	1.307
	22	1.196	1.217
	23	1.162	1.119
	24	0.882	0.848
	25	0.901	0.831
	26	1.285	1.13
	27	1.261	1.026
	28	1.515	1.541
	29	1.046	1.016
	30	1.566	1.373
	31	1.555	1.409
	32	1.331	1.114
	33	0.957	0.848
	34	0.831	0.68
	35	1.234	0.938

## Sheet: Fig. 4c
	Figure 4c - Percentage of splayed centrioles observed in WT, GFP-Ana1 (control), rcd4-1;GFP-Ana1 and rcd4-2;GFP-Ana1 round spermatids
		Percentage (%)
		WT	GFP-Ana1	rcd4-1;GFP-Ana1	rcd4-2;GFP-Ana1
	Testis 1	0	0	37	61.4
	Testis 2	0	0	19	48.1
	Testis 3	0	0	21.4	57.1
	Testis 4	0	0	3.8	86.3
	Testis 5	0	0	14.1	57.9
	Mean (%)	0	0	19.06	62.16
	> rcd4-1;GFP-Ana1 raw data
	testis #1	testis #2	testis #3	testis #4	testis #5
	9/13	3/15	1 /25	1/27	5/42
	11/41	1/16	6/14	0 /10	4/22
		3/17	5/17	1/15
		5/15
N=289	20/54	12/63	12/56	2/52	9/64
% splaying	0.37	0.19	0.214	0.038	0.141
	> rcd4-2;GFP-Ana1 raw data
	testis #1	testis #2	testis #3	testis #4	testis #5
	12/15	16/35	5/11	15/18	8/14
	18/28	10/19	9/16	6/7	7/11
	5/14		14/22	9/10	7/14
				8/9	11/18
N=261	35/57	26/54	28/49	38/44	33/57
% splaying	0.614	0.481	0.571	0.863	0.579

## Sheet: Supp Fig. 3
	Supplementary Fig. 3 - Centriole length measurements in WT and GFP-Ana1 round spermatids
	Mean lengths	WT (um)	GFP-Ana1 (um)
	Testis 1	1.44	2.29
	Testis 2	1.44	2.21
	Testis 3	1.37	2.1
	Testis 4	1.35	2.25
	Testis 5	1.48	2.17
	> WT raw data
	Testis 1	Length		2	Length		3	Length		4	Length		5	Length
	1	1.483		1	1.197		1	1.234		1	1.517		1	1.552
	2	1.576		2	1.498		2	1.428		2	1.517		2	1.598
	3	1.247		3	1.511		3	1.109		3	1.454		3	1.39
	4	1.618		4	1.439		4	1.393		4	1.568		4	1.503
	5	1.208		5	1.246		5	1.334		5	1.432		5	1.443
	6	1.637		6	1.564		6	1.298		6	1.351		6	1.437
	7	1.443		7	1.545		7	1.324		7	1.413		7	1.49
	8	1.284		8	1.385		8	1.352		8	1.484		8	1.541
	9	1.504		9	1.494		9	1.404		9	1.457		9	1.553
	10	1.372		10	1.417		10	1.278		10	1.25		10	1.564
	11	1.563		11	1.486		11	1.522		11	1.388		11	1.464
	12	1.514		12	1.463		12	1.371		12	1.552		12	1.426
	13	1.461		13	1.484		13	1.371		13	1.298		13	1.404
	14	1.594		14	1.562		14	1.217		14	1.24		14	1.371
	15	1.476		15	1.503		15	1.429		15	1.293		15	1.395
	16	1.552		16	1.543		16	1.238		16	1.212		16	1.461
	17	1.354		17	1.563		17	1.256		17	1.356		17	1.563
	18	1.557		18	1.516		18	1.279		18	1.162		18	1.523
	19	1.304		19	1.503		19	1.426		19	1.451		19	1.427
	20	1.596		20	1.173		20	1.203		20	1.321		20	1.414
	21	1.189		21	1.533		21	1.264		21	1.419		21	1.408
	22	1.485		22	1.276		22	1.448		22	1.185		22	1.569
	23	1.471		23	1.546		23	1.439		23	1.399
	24	1.487		24	1.448		24	1.312		24	1.191		Avg	1.47709
	25	1.22		25	1.459		25	1.413		25	1.275
	26	1.531		26	1.268		26	1.522		26	1.161
	27	1.488		27	1.263		27	1.566		27	1.17
	28	1.218		28	1.094		28	1.36		28	1.4
	29	1.443		29	1.529		29	1.312		29	1.413
	30	1.504		30	1.39		30	1.301		30	1.221
	31	1.329		31	1.45		31	1.468		31	1.413
	32	1.577		32	1.335		32	1.335		32	1.186
	33	1.503		33	1.405		33	1.504		33	1.291
	34	1.533		34	1.54		34	1.675		34	1.284
	35	1.276		35	1.3		35	1.604		35	1.264
	36	1.426		36	1.523		36	1.404		36	1.533
	37	1.473		37	1.456					37	1.502
	38	1.531		38	1.399		Avg	1.37203
				39	1.519					Avg	1.35197
	Avg	1.44808		40	1.649
				41	1.522
				42	1.543
				43	1.372
				44	1.43
				45	1.33
				46	1.649
				47	1.435
				48	1.716
				49	1.207
				50	1.337
				51	1.419
				Avg	1.43988
	> GFP Ana1 raw data
	1	Length		2	Length		3	Length		4	Length		5	Length
	1	2.407		1	2.196		1	2.165		1	2.693		1	2.273
	2	2.239		2	2.267		2	2.065		2	2.13		2	1.887
	3	2.126		3	2.117		3	1.748		3	2.145		3	2.219
	4	2.465		4	2.136		4	2.018		4	2.293		4	2.086
	5	2.09		5	2.387		5	2.11		5	2.361		5	2.225
	6	2.436		6	2.232		6	2.232		6	2.199		6	2.279
	7	2.338		7	2.29		7	2.263		7	2.103		7	2.267
	8	2.329		8	2.346		8	2.396		8	1.879		8	2.165
	9	2.272		9	2.138		9	2.167		9	1.92		9	2.226
	10	2.313		10	1.972		10	1.986		10	2.05		10	2.115
	11	2.124		11	2.14		11	2.038		11	1.903		11	1.835
	12	2.255		12	2.435		12	2.195		12	2.261		12	2.474
	13	2.133		13	2.528		13	2.315		13	2.273		13	2.178
	14	2.259		14	1.826		14	2.482		14	2.192		14	2.442
	15	2.26		15	2.225		15	1.815		15	2.488		15	2.225
	16	2.16		16	2.407		16	2.357		16	2.37		16	1.932
	17	2.218		17	2.048		17	1.991		17	1.911		17	2.195
	18	2.406		18	2.022		18	2.009		18	2.248		18	2.235
	19	2.155		19	2.178		19	1.993		19	2.44		19	2.225
	20	2.56		20	2.027		20	1.978		20	1.894		20	2.13
	21	2.146		21	2.211		21	2.111		21	2.225		21	2.152
	22	2.421		22	2.044		22	2.152		22	2.383		22	1.578
	23	2.225		23	2.36		23	2.088		23	2.588		23	2.16
	24	2.285		24	2.168		24	1.954		24	2.528		24	2.044
	25	2.348		25	2.151		25	2.254		25	2.087		25	2.105
	26	2.597		26	2.044		26	1.744		26	2.582		26	2.346
	27	2.189		27	2.229		27	2.245		27	2.145		27	2.159
	28	2.127		28	2.321		28	1.872		28	2.476		28	2.558
	29	2.467		29	2.352		29	2.048		29	2.326		29	2.02
	30	2.551		30	2.472		30	2.228		30	2.443		30	2.105
	31	2.254		31	2.009		31	2.235		31	2.359		31	2.168
	32	2.314		32	2.352		32	2.05					32	2.468
	33	2.408		33	2.238		33	2.35		Avg	2.25468		33	2.537
	34	2.211		34	2.246		34	2.226					34	1.954
				35	2.259		35	1.775					35	1.909
	Avg	2.29671		36	2.073		36	2.02					36	2.32
				37	2.352		37	2.461
							38	2.016					Avg	2.17211
				Avg	2.21076
							Avg	2.10926

## Sheet: Fig. 5b
	Figure 5b - Degree of splaying measured in GFP-Ana1 (control) and rcd4-2; GFP-Ana1 spermatid centrioles
		GFP-Ana1		rcd4-2;GFP Ana1
		Angle (°)		Testis 1	Angle (°)	Testis 2	Angle (°)	Testis 3	Angle (°)
	All N=60	0		1	23.156	1	21.992	1	9.647
				2	35.837	2	63.677	2	14.104
	Mean:	0		3	13.797	3	47.311	3	29.792
				4	18.518	4	13.614	4	19.517
				5	21.484	5	26.277	5	15.89
				6	11.889	6	21.717	6	12.724
				7	29.147	7	21.629	7	32.566
				8	39.344	8	32.681	8	28.768
				9	37.057	9	26.869	9	23.871
				10	12.657	10	37.704	10	32.726
				11	39.363	11	24.624	11	15.486
				12	33.02	12	22.849	12	36.011
				13	50.194			13	21.448
				14	8.412			14	21.775
				15	27.573			15	33.467
				16	14.277			16	35.262
				17	21.692			17	10.57
								18	20.435
								19	22.479
								20	35.991
								21	33.385
								22	84.682
								23	18.741
								24	25.139
								25	42.663
								26	19.974
								27	21.17
								28	25.856
								29	25.595
								30	20.025
				N=60				31	41.195
				Mean:	27.16

## Sheet: Fig. 6c
	Figure 6c - Proportion of splayed centrioles in GFP-Ana1 (control) and rcd4-2:GFP-Ana1 displaying restricted/extensive splaying in round and leaf spermatid stages
		Round spermatid stage - no PCL								Leaf spermatid stage - All have PCL
	GFP-Ana1			rcd4-2;GFP-Ana1					GFP-Ana1			rcd4-2;GFP-Ana1
	> no splayed		Image	Restricted	Extensive				> no splayed		Image	Restricted	Extensive
	centrioles		1	3	2				centrioles		1	1	5
	N=65		2	1	2				N=60		2	1	5
			3	7	5						3	1	8
			4	3	3						4	4	2
			5	3	5						5	2	3
			6	1	5						6	2	1
			7	4	8						7	1	2
			8	3	5						8	0	2
			9	3	6						9	2	1
						Total splayed centrioles					10	1	2
				28	41	69					11	4	11
			Proportion	0.406	0.594	1								Total splayed centrioles
												19	42	61
											Proportion	0.311	0.689	1
